# Supplementary material for: Circadian Variation of Root Water Status in Three Herbaceous Species Assessed by Portable NMR
Source: Plants (Basel). 2021 Apr 16;10(4):782. doi: 10.3390/plants10040782 (PMC8073897; doi:10.3390/plants10040782)
Supplement: Supplementary file 1 [file plants-10-00782-s001.zip]

Archive with 1 entries (1 files):
- plants-1164804-supplementary.pdf
